# Supplementary material for: Taming chlorophylls by early eukaryotes underpinned algal interactions and the diversification of the eukaryotes on the oxygenated Earth
Source: ISME J. 2019 Feb 26;13(8):1899–910. doi: 10.1038/s41396-019-0377-0 (PMC6775998; doi:10.1038/s41396-019-0377-0)
Supplement: Supplementary file 1 — Supplementary Table S1 [file 41396_2019_377_MOESM1_ESM.xlsx]

## Sheet: Supplementary Table S1
Supplementary Table S1 An HPLC gradient programs for ternary solvent system used in the present study.
	Time (min)	Solvent			Note
		A (%)	B (%)	C (%)
	0.0 → 10.0	100 → 0	0 → 100	0	Actual analysis
	10.0 → 25.0	0	100 → 0	0 → 100
	25.0 → 25.5	0	0 → 100	100 → 0	Re-equilibration
	25.5 → 26.0	0 → 100	100 → 0	0
	26.0 → 35.0	100	0	0
	Solvents: A, acetonitrile: a 0.2 M aqueous solution of imidazole with trifluoroacetic acid (TFA) (pH = 5.2) = 1:1; B, acetonitrile: ethyl acetate: a 1 M aqueous solution of imidazole with TFA (pH = 5.2) = 80:10:10; C, a 7:3 mixture of acetonitrile and ethyl acetate solution with 0.1 M imidazole.
