# Supplementary material for: Taming chlorophylls by early eukaryotes underpinned algal interactions and the diversification of the eukaryotes on the oxygenated Earth
Source: ISME J. 2019 Feb 26;13(8):1899–910. doi: 10.1038/s41396-019-0377-0 (PMC6775998; doi:10.1038/s41396-019-0377-0)
Supplement: Supplementary file 2 — Supplementary Table S2 [file 41396_2019_377_MOESM2_ESM.xlsx]

## Sheet: Supplementary Table S2
Supplementary Table S2 List of strains examined in the present study with results on detection of CPEs in their cultural experiments, as well as species reported in the previous studies on productions of CPEs (*Goericke et al. [3]; **Yamada et al. [4]; ***Suzuki et al. [5]; §Kashiyama et al. [6]; §§Kinoshita et al. [7]). In the column of Culture type, UC, TC, and Cyano-TCs refer to an unialgal cu…
	Taxonomy					Species	Strain ID (isolator)	Culture type	Axenic	Prey algal strains (strain ID and/or isolator)	CPEs	Note
	Eukaryota	Discoba	Euglenozoa	Euglenida	Euglenea	Colacium sp.	AKI001 (A. Yamamoto)	UC	†	—	Detected	Unpublished strain
						Euglena gracilis	Strain-Z	UC	†	—	Detected
						Euglena mutabilis	NIES-286	UC	†	—	Detected
						Euglena viridis	NIES-2149	UC	†	—	Detected
						Euglena sp.	INB092 (A. Yokoyama)	UC		—	Detected	Fukuda et al. [9]
						Euglena sp.	INB114 (A. Yokoyama)	UC		—	Detected	Unpublished strain
						Euglenaria anabaena	INB108 (A. Yokoyama)	UC		—	Detected	Fukuda et al. [9]
						Euglenaria caudata	INB033 (A. Yokoyama)	UC		—	Detected	Unpublished strain
						Phacus pleuronectes	INB077 (A. Yokoyama)	UC		—	Detected	Unpublished strain
						Eutreptia sp.	CCAC 1914 B	UC		—	Detected
						Eutreptiella eupharyngea	DB14 (A.Kawaguchi)	UC		—	Detected	Unpublished strain
						Eutreptiella eupharyngea	OS18 (A. Kawaguchi)	UC		—	Detected	Unpublished strain
						Eutreptiella gymnastica	CCMP1594	UC		—	Detected
						Eutreptiella gymnastica	DB06 (A. Kawaguchi)	UC		—	Detected	Unpublished strain
						Eutreptiella gymnastica	NIES-381	UC		—	Detected
						Eutreptiella gymnastica	SCCAP K-0334	UC		—	Detected
						Eutreptiella sp.	CCMP389	UC		—	Detected
						Eutreptiella sp.	NIES-2305	UC		—	Detected
						Eutreptiella sp.	NIES-2325	UC		—	Detected
						Rapaza viridis	(A. Yamaguchi)	TC		Tetraselmis sp. (A. Yamaguchi)	Detected	Yamaguchi et al. [10]
					Heteronematina	Peranema sp.	SRT225 (T. Shiratori)	TC		Nitzschia sp. (E06; T. Shiratori)	Detected	Unpublished strain
						Peranama trichophorum	FAL010 (T. Maruyama)	TC		Synedra sp. (TAU-kk; T. Umetani)	Detected	Unpublished strain
				Kinetoplastea	Metakinetoplastina	Bodo saltans	NIES-1439	Cyano-TC		Synechococcus leopoliensis (NIES-3277)	Detected	New prey-predator relationship
				Diplonemea	Diplonemida	Hemistasia phaeocysticola	NIES-3356	TC		Thalassiosila sp. (A. Yabuki)	Detected	Yabuki & Tame [11]
			Heterolobosea	Vahlkampfiidae		Naegleria sp.	(A. Uzuka)	Cyano-TC		Synechococcus elongatus (PCC 7942)	N.D.	Unpublished strain
						Paravahlkampfia sp.	MZD001 (T. Matsuda)	TC		Synechococcus elongatus (PCC 7942)	N.D.	Unpublished strain
						Euplaesiobystra sp.	EVE001 (J. Taira, et al.)	TC		Fistulifera solaris (T. Tanaka)	N.D.	Unpublished strain
						Percolomonas sp.	NIES-1441	Cyano-TC		Prochlorococcus sp. (NIES-2882)	Detected	New prey-predator relationship
			Jakobida	Histionina		Reclinomonas americana	NN101 (N. Namba)	Cyano-TC		Prochlorococcus marinus (NIES-2087)	N.D.	Unpublished strain
			Tsukubamonadida			Tsukubamonas globosa	NIES-1390	Cyano-TC		Synechococcus leopoliensis (NIES-3277)	N.D.	New prey-predator relationship
		Rhizaria	Cercozoa	Chlorarachnea (chlorarachniophytes)		Amorphochlora amoebiformis	CCMP2058	UC		—	Detected
						Bigelowiella natans	NIES-2677	UC		—	Detected
						Chlorarachnion reptans	CCCM449	UC		—	Detected
						Chlorarachnion reptans	NIES-624	UC		—	Detected
						Chlorarachnion reptans	NIES-1408	UC		—	Detected
						Gymnochlora sp.	CCMP2014	UC		—	Detected
						Lotharella globosa var. globosa	CCCM811	UC		—	Detected
						Lotharella globosa var. fortis	Lex01 (Y. Hirakawa)	UC		—	Detected	Hirakawa et al. [12]
						Lotharella oceanica	CCMP622	UC		—	Detected
						Lotharella reticulosa	NIES-2584	UC		—	Detected
						Norrisiella sphaerica	NIES-2433	UC		—	Detected
						(unidentified)	NIES-2502	UC		—	Detected
				Imbricatea	Marimonadida	Abollifer globosa§					CPE production reported	Kashiyama et al. [6], Shiratori et al. [13]
				Thecofilosea	Cryomonadida	Protaspa sp.	SNK007 (A. Shihongi)	TC		(unidentified diatom) (A. Shihongi)	Detected	Unpublished strain
					Tectofilosida	Trachyrhizium urniformis	NIES-3876	TC		Nitzschia sp. (co-cultured in the original culture)	Detected
				Paracercomonadida		Paracercomonas sp.§§	KMO003 (M. Kayama)	Cyano-TC		Synechococcus elongatus (PCC 7942), Synechocystis sp. (PCC 6803)	CPE production reported	Kinoshita et al. [7]
				Glissomonadida		Orciraptor agilis	OrcA03 (S. Hess)	TC	†	Mougeotia sp. (CCAC 3626)	Detected	Hess & Melkonian [14]
						Viridiraptor invadens	VirI02 (S. Hess)	TC	†	Zygnema pseudogedeanum (CCAC 0199)	Detected	Hess & Melkonian [14]
			Endomyxa	Vampyrellida		Vernalophrys algivore	(Y. Gong)	TC		Scenedesmus acuminatus (Y. Gong)	Detected	Gong et al. [15]
						Hyalodiscus sp.	BWH1-2 (S. Hess & K. More)	TC	†	Tetraselmis sp. (CCAC 6920)	Detected	Unpublished strain
						Thalassomyxa sp.	PPP (S. Hess & K. More)	TC	†	Tetraselmis sp. (CCAC 6920)	Detected	Unpublished strain
			Retaria	Radiolaria	Acantharia	Acnatharia spp.	(F. Not)	With algal endosymbionts		Endosymbiotic haptophyte (Phaeocystis sp.)	Detected
					Polycystinea	Collodaria spp.	(F. Not)	With algal endosymbionts		Brandtodinium nutricula (endosymbiont)	Detected
				Foraminifera	Globothalamea	Ammonia sp.	(M. Tsuchiya)	TC		Fistulifera solaris (T. Tanaka), Pyramimonas parkeae (NIES-254)	Detected	Unpublished strain
		Haptista	Haptophyta	Pavlovales		Pavlova gyrans	NIES-623	UC		—	N.D.
				Prymnesiophyceae	Prymnesiales	Chrysochromulina sp.	NIES-1333	UC		—	N.D.
						Prymnesium sp.	NIES-1397	UC		—	N.D.
						Prymnesium calathiferum	NIES-1330	UC		—	N.D.
					Isochrysidales	Isochrysis galbana	NIES-2590	UC		—	N.D.
						Gephyrocapsa oceanica	NIES-353	UC	†	—	N.D.
					Coccolithales	Calyptrosphaera sphaeroidea	NIES-997	UC		—	Detected
						Ochrosphaera neapolitana	NIES-1964	UC		—	N.D.
						Pleurochrysis roscoffensis	NIES-8	UC	†	—	N.D.
						Umbilicosphaera foliosa	NIES-2878	UC		—	N.D.
						Oolithotus fragilis	NIES-1320	UC		—	Detected
					Phaeocystales	Phaeocystis globosa	NIES-1396	UC		—	N.D.
			Centroplasthelida (centroheliozoans)	Pterocystida	Raphidista	Raphidiophrys contractilis	NIES-2498	TC	†	Chlorogonium capillatum (NIES-3374)	Detected
						Choanocystis sp.	MZD010 (T. Matsuda)	TC		Chlorogonium capillatum (NIES-3374)	Detected	Unpublished strain
				Panacanthocystida		(unidentified)§					CPE production reported	Kashiyama et al. [6,16]
		Cryptista		Cryptophyceae	Cryptomonadales	Chroomonas sp.	OR1 (A. Yokoyama)	UC		—	N.D.	Unpublished strain
						Cryptmonas curvata	CCAP979/52	UC		—	N.D.
						Cryptomonas ovata	NIES-274	UC	†	—	N.D.
						Hemiselmis sp.	DA77 (A. Yokomama)	UC		—	N.D.	Fukuda et al. [9]
						Guillardia theta	CCMP2712	UC		—	N.D.
						Rhodomonas sp.	DA21 (A. Yokoyama)	UC		—	N.D.	Unpublished strain
					Cyathomonadacea (goniomonads)	Goniomonas pacifica	NIES-1372	Cyano-TC		Synechococcus sp. (NIES-969)	Detected	New prey-predator relationship
						Goniomonas sp.	SNK003 (A. Shihongi)	Cyano-TC		Synechococcus sp. (NIES-969)	Detected	Unpublished strain
						Goniomonas sp.	SNK008 (A. Shihongi)	Cyano-TC		Synechococcus sp. (NIES-969)	Detected	Unpublished strain
					Kathablepharidacea	Katablepharis japonica	NIES-1334	TC		Chrysochromulina sp. (NIES-1333)	Detected
						Leucocryptos marina	NIES-1335	TC		Chrysochromulina sp. (NIES-1333)	Detected
				Palpitomonas		Palpitomonas bilix	NIES-2562	TC		Unidentified pedinophyte (NIES-2566)	N.D.	New prey-predator relationship, Yabuki et al. [17]
		Archaeplastida	Glaucophyta			Glaucocystis nostochinearum	NMR2 (M. Nomura)	UC		—	N.D.	Unpublished strain
			Chloroplastida	Chlorophyta	Pyramimonadales	Pyramimonas parkeae	NIES-254	UC	†	—	N.D.
						Pyramimonas sp.	DA140 (A. Yokoyama)	UC		—	N.D.
					Chlorodendrophceae	Tetraselmis sp.	(A. Yamaguchi)	UC		—	N.D.	Yamaguchi et al. [10]
						Tetraselmis sp.	CCAC 6920	UC	†	—	N.D.
					Pedinophyceae	(unidentified)	NIES-2566	UC		—	N.D.
					Chlorophyceae	Chlamydomonas reinhardtii	CC-503	UC	†	—	N.D.
						Chlamydomonas debaryana	KMO001 (M. Kayama)	UC		—	N.D.	Unpublished strain
						Chlorogonium capillatum elongatum	(H. Dieckhoff)	UC		—	N.D.	Dieckhoff et al. [18]
						Chlorogonium capillatum	NIES-3374	UC	†	—	N.D.
						Scenedesmus acuminatus	(C.W. Zhang)	UC		—	N.D.	Wang et al. [19]
					Trebouxiophyceae	Chlorella sp.	(Y. Gong)	UC		—	N.D.	Ma et al. [20]
					Ulvophyceae	Bryopsis sp.	(A. Yokoyama)	UC		—	N.D.	Sampled in the present study
				Streptophyta	Phragmoplastophyta	Closterium sp.	(Y. Kashiyama)	UC		—	N.D.	Unpublished strain
						Mougeotia sp.	CCAC 3626	UC	†	—	N.D.	Hess & Melkonian [14]
						Zygnema pseudogedeanum	CCAC 0199	UC	†	—	N.D.
						Spinacia oleracea	(Y. Kashiyama)	UC		—	N.D.	Newly isolated strain
			Rhodophyceae (rhodophytes)	Cyanidiales		Cyanidium caldarium	56B (A. Yokoyama)	UC		—	N.D.	Unpublished strain
				Proteorhodophytina	Porphyridiophyceae	Porphyridium sorididum	AYCC163 (A. Yokoyama)	UC		—	N.D.	Unpublished strain
						Porphyridium aerugineum	AYCC558 (A. Yokoyama)	UC		—	N.D.	Unpublished strain
						Porphyridium purpureum	AYCC340/Mac01 (A. Yokoyama)	UC		—	N.D.	Takaichi et al. [21]
					Stylonematales	Chroodactylon ornatum	AYCC329 (A. Yokoyama)	UC		—	N.D.	Unpublished strain
						Stylonema alsidii	AYCC697 (A. Yokoyama)	UC		—	N.D.	Yokoyama & Hara [22]
						Stylonema alsidii	AYCC85 (A. Yokoyama)	UC		—	N.D.	Yokoyama & Hara [22]
				Eurhodophytina	Bangiales	Bangia fuscopurpurea	AYCC185 (A. Yokoyama)	UC		—	N.D.	Yokoyama & Hara [22], Takaichi et al. [21]
						Porphyra sp.	AYCC889 (A. Yokoyama)	UC		—	N.D.	Unpublished strain
					Florideophycidae	Bostrychia moritziana	CCAP 1357/8	UC		—	N.D.	Sekimoto et al. (2009) [23]
		Stramenopiles	Gyrista	Ochrophyta	Diatomeae	Chaetoceros calcitrans	HYP-C (Y Hirakawa)	UC		—	N.D.	Unpublished strain
						Skeletonema sp.	DA123 (A. Yokoyama)	UC		—	N.D.	Kashiyama et al. [6], Shiratori et al. [13]
						Skeletonema marinoi-dohrnii complex	NIES-324	UC	†	—	N.D.
						(unidentified)	E07 (T. Shiratori)	UC		—	N.D.	Unpublished strain
						Nitzschia sp.	E06 (T. Shiratori)	UC		—	N.D.	Kashiyama et al. [6]
						Synedra sp.	S1 (M. Kagami)	UC		—	N.D.
						Synedra sp.	TAU-kk (T. Umetani)	UC		—	N.D.	Unpublished strain
						Fistulifera solaris	(T. Tanaka)	UC		—	N.D.	Matsumoto et al. [24]
						Entomoneis sp.	E05 (T. Shiratori)	UC		—	N.D.	Kashiyama et al. [6]
							FE03 (T. Shiratori)	UC		—	N.D.	Unpublished strain
					Synchromophyceae	Chlamydomyxa sp.	NUS1 (A. Nakamura)	UC		—	N.D.
					Raphidophyceae	Heterosigma akashiwo	DA35 (A. Yokoyama)	UC		—	N.D.
					Chrysophyceae	Ochromonas danica	NIES-2142	UC	†	—	N.D.
								TC	†	Chlamydomonas reinhardtii (CC-503)	N.D.	New prey-predator relationship
						Ochromonas sp.	NIES-2300	UC	†	—	N.D.
								TC	†	Chlamydomonas reinhardtii (CC-503)	N.D.	New prey-predator relationship
						Poterioochromonas malhamensis	NIES-2144	UC	†	—	N.D.
								TC	†	Chlamydomonas reinhardtii (CC-503)	Detected	New prey-predator relationship
						Poterioochromonas malhamensis	(Y. Gong)	UC		—	N.D.	Ma et al. [20]
								TC		Chlorella sp. (Y. Gong)	N.D.
						Paraphysomonas sp.	MZD003 (T. Matsuda)	Cyano-TC		Prochlorococcus sp. (NIES-2882)	Detected	Unpublished strain
						Paraphysomonas vestita	NIES-1377	Cyano-TC		Synechococcus leopoliensis (NIES-3277)	Detected	New prey-predator relationship
						Picophagus flagellatus	NIES-2586	Cyano-TC		Synechococcus sp. (NIES-969)	Detected	New prey-predator relationship
					Eustigmatophyceae	(unidentified)	FE06 (T. Shiratori)	UC		—	N.D.	Unpublished strain
				Actinophryidae		Actinophrys sol	ATCC-50937	TC		Chlorogonium capillatum (NIES-3374)	Detected	New prey-predator relationship
			Gyrista	Developea		Developayella sp.	SRT002 (T. Shiratori)	Cyano-TC		Synechococcus sp. (NIES-969)	N.D.	Unpublished strain
						Developayella sp.	NIES-1388	Cyano-TC		Synechococcus sp. (NIES-969)	N.D.	New prey-predator relationship
						Developayella sp.	SNK010 (S. Shihongi)	Cyano-TC		Synechococcus sp. (NIES-969)	N.D.	Unpublished strain
				Oomycetes	Olpidiopsidales	Olpidiopsis bostrychiae	SEK 544 (J. West)	TC		Bostrychia moritziana (CCAP 1357/8)	N.D.	Sekimoto et al. [23]
			Bigyra	Sagenista	Pseudophyllomitidae	Pseudophyllomitus sp.§					CPE production reported	Kashiyama et al. [6]
						Pseudophyllomitus vesiculosus	SRT537 (T. Shiratori)	TC		Chaetoceros calcitrans (HYP-C; Y. Hirakawa)	Detected	Shiratori et al. [25]
					Labyrinthulomycetes	Aplanochytrium kerguelnse	KMPB N-BA-107	TC		Skeletonema marinoi-dohrnii complex (NIES-324)	N.D.	Honda et al. [26]
				Opalozoa	Bicosoecida	Bicosoecida sp.	SNK009 (A. Shihongi)	Cyano-TC		Synechococcus sp. (NIES-969)	Detected	Unpublished strain
						Bicosoecida sp.	SNK004 (A. Shihongi)	Cyano-TC		Synechococcus sp. (NIES-969)	Detected	Unpublished strain
						Cafeteria roenbergensis	NIES-1012	Cyano-TC		Synechococcus sp. (NIES-969)	Detected	New prey-predator relationship
						Symbiomonas scintillans	NIES-2589	Cyano-TC		Synechococcus sp. (NIES-969)	Detected	New prey-predator relationship
						Bicosoeca sp.	NIES-1438	Cyano-TC		Prochlorococcus sp. (NIES-2882)	Detected	New prey-predator relationship
					Placidida	Placidia cafeteriopsis	NIES-1013	Cyano-TC		Synechococcus sp. (NIES-969)	N.D.	New prey-predator relationship
						Wobblia lunata	NIES-1015	Cyano-TC		Synechococcus sp. (NIES-969)	N.D.	New prey-predator relationship
			Platysulcus			Platysulcus tardus	SRT153 (T. Shiratori)	Cyano-TC		Synechococcus sp. (NIES-969)	N.D.	Shiratori et al. [27]; new prey-predator relationship
		Alveolata	Colponemida	Oxyrrhis		Oxyrrhis marina	NIES-494	TC		Pyramimonas parkeae (NIES-254)	Detected
			Dinoflagellata	Noctilucales		Noctiluca scintillans*					CPE production reported
				Dinophyceae	Gymnodiniphycidae	Lepidodinium chlorophorum	NIES-1868	UC		—	Detected
						Amphidinium carterae	NIES-331	UC	†	—	N.D.
						Gyrodinium falcatum	NIES-3604	UC		—	Detected
						Karenia mikimotoi	NIES-2411	UC		—	Detected
						Katodinium sp.	NIES-2008	UC		—	N.D.
						Asulcocephalium miricentonis	NIES-3775	UC		—	Detected
						Amphidinium gibbosum*					CPE production reported	Production on phagophycophagy
						Bispinodinium angelaceum**					CPE production reported
						Symbiodinium sp.**					CPE production reported
						Symbiodinium sp.**					CPE production reported
						(unidentified)**					CPE production reported
						(unidentified)**					CPE production reported
						Symbiodinium sp.***					CPE production reported
					Peridiniphycidae	Alexandrium catenella	NIES-675	UC	†	—	Detected
						Coolia monotis	NIES-343	UC	†	—	N.D.
						Glenodiniopsis uliginosa	NIES-463	UC	†	—	Detected
						Heterocapsa niei	NIES-420	UC	†	—	Detected
					Prorocentrales	Prorocentrum micans	NIES-12	UC	†	—	N.D.
			Ciliophora	Oligohymenophorea	Peniculia	Frontonia sp.	(Y. Gong)	Cyano-TC		Arthrospira sp. (Y. gong)	Detected	Unpublished strain
						Paramecium bursaria	(T. Suzaki)	With algal endosymbionts		Endosymbiotic Zoochlorella sp.	N.D.	Unpublished strain
						Paramecium caudatum	(T. Suzaki)	TC		Chlorogonium capillatum (NIES-3374)	N.D.	Unpublished strain
						Paramecium multinucleatum	(T. Suzaki)	TC		Chlorogonium capillatum (NIES-3374)	N.D.	Unpublished strain
				Spirotrichea	Euplotia	Euplotes woodruffi	(R. Higuchi)	TC		Chlorogonium capillatum (NIES-3374)	N.D.	Unpublished strain
					Perilemmaphora	Strombidinopsis acuminatum*					CPE production reported
						Sterkiella histriomuscorum	(Y. Gong)	TC		Chlorogonium capillatum (Y. Gong)	N.D.	Unpublished strain
		(incertae sedis)		Telonemia		Telonema sp.	(A. Yabuki)	TC		Unidentified pedinophyte (NIES-2566)	Detected	Yabuki et al. [28]
			Discosea	Centramoebia	Acanthopodida	Acanthamoeba sp.	(A. Uzuka)	TC		(unidentified green alga; A. Uzuka)	N.D.	Unpublished strain
				Flabellinia	Dermamoebida	Mayorella sp.	TAU001 (T. Umetani)	TC		Synedra sp. (TAU-kk; T. Umetani)	N.D.	Unpublished strain
						Mayorella sp.	(T. Suzaki)	TC		Chlorogonium capillatum (NIES-3374)	N.D.	Unpublished strain
					Dactylopodida	(unidentified)	(A. Uzuka)	TC		(unidentified green alga; A. Uzuka)	N.D.	Unpublished strain
						Neoparamoeba sp.	EVE002 (J. Taira, et al.)	TC		Fistulifera solaris (T. Tanaka)	Detected	Unpublished strain
			Tubulinea	Elardia	Arcellinida	(unidentified)	SRT201 (T. Shiratori)	TC		(unidentified diatom) (FE03; T. Shiratori)	Detected	Unpublished strain
			Evosea			(undescribed genus)	(S. Hess)	TC	†	Zygnema pseudogedeanum (CCAC 0199)	Detected	Unpublished strain
		Opisthokonta	Nucletmycea	Rotosphaerida		(unidentified)	SRT113 (T. Shiratori)	TC		Entomoneis sp. (E05; T. Shiratori)	N.D.	Kashiyama et al. [6]
						Pinaciophora sp.	SRT227 (T. Shiratori)	TC		(unidentified Thalassiosirales) (E07; T. Shiratori)	N.D.	Unpublished strain
				Chytridiomycota	Chytridiales	Rhizophydium planktonicum	AstB5 (M. Kagami)	TC		Asterionella formosa (M. Kagami)	Detected
						Zygorhizidium melosirae	KS99 (K. Seto)	TC		Aulacoseira granulata (K. Seto)	Detected	Seto et al. [29]
						Zygorhizidium melosirae	C1 (K. Seto)	TC		Aulacoseira ambigua (K. Seto)	N.D.	Seto et al. [29]
					Rhizophydiales	(unidentified)	E1 (M. Kagami)	TC		Synedra sp. (S1; M. Kagami)	Detected
					(unidentified)		C3 (M. Kagami)	TC		Aulacoseira ambigua (M. Kagami)	N.D.
		Metamonada			Fornicata	Dysnectes brevis	NIES-1843	Cyano-TC		Synechococcus sp. (NIES-969)	N.D.	New prey-predator relationship
		(incertae sedis)			Collodictyonidae	Diphylleia rotans	NIES-3764	Cyano-TC		Microcystis aeruginosa (NIES-298)	N.D.	New prey-predator relationship
	Cyanobacteria					Arthrospira platensis	(Y. Gong)	UC		—	N.D.	Unpublished strain
						Microcystis aeruginosa	NIES-298	UC		—	N.D.
						Prochlorococcus marinus	NIES-2087	UC		—	N.D.
						Prochlorococcus sp.	NIES-2882	UC		—	N.D.
						Synechococcus elongatus	PCC 7942	UC		—	N.D.
						Synechococcus leopoliensis	NIES-3277	UC		—	N.D.
						Synechococcus sp.	NIES-969	UC		—	N.D.
						Synechocystis sp.	PCC 6803	UC		—	N.D.
